# Supplementary material for: Polycyclic Aromatic Hydrocarbons (PAHs) in Freshwater Systems: A Comprehensive Review of Sources, Distribution, and Ecotoxicological Impacts
Source: Toxics. 2025 Apr 20;13(4):321. doi: 10.3390/toxics13040321 (PMC12031217; doi:10.3390/toxics13040321)
Supplement: Supplementary file 1 [file toxics-13-00321-s001.zip]

Archive with 1 entries (1 files):
- toxics-3540926-supplementary.pdf
